# Supplementary material for: Transit From Autotrophism to Heterotrophism: Sequence Variation and Evolution of Chloroplast Genomes in Orobanchaceae Species
Source: Front Genet. 2020 Oct 6;11:542017. doi: 10.3389/fgene.2020.542017 (PMC7573133; doi:10.3389/fgene.2020.542017)
Supplement: Supplementary Table 1 — Chloroplast genome characteristics of 50 taxa in Orobanchaceae. [file Data_Sheet_1.xlsx]

## Sheet: Table S1
Table S1. Chloroplast genome characteristics of 50 taxa in Orobanchaceae
	Species	GenBank	Size(bp)	LSC length(bp)	SSC length(bp)	IR length(bp)	Number of genes	Protein-coding genes	tRNA genes	rRNA genes	Pseudogenes	GC content (%)	References
autotrophs	Lindenbergia philippensis	NC_022859	155103	85594	17885	25812	113	79	30	4	0	37.8	Wicke et al. (2013)
	Rehmannia chingii	KX426347	154055	84966	17675	25707	113	79	30	4	0	38	Zeng et al. (2016)
	Rehmannia elata	KX636161	153772	84788	17652	25666	113	79	30	4	0	38	Zeng et al. (2017)
	Rehmannia glutinosa	KX636157	153622	84605	17579	25719	113	79	30	4	0	38	Zeng et al. (2017)
	Rehmannia henryi	KX636158	153890	84837	17679	25687	113	79	30	4	0	37.9	Zeng et al. (2017)
	Rehmannia piasezkii	KX636160	153952	84899	17674	25676	113	79	30	4	0	37.9	Zeng et al. (2017)
	Rehmannia solanifolia	KX636159	153989	84839	17680	25735	113	79	30	4	0	37.9	Zeng et al. (2017)
	Triaenophora shennongjiaensis	NC_039781	155319	84901	15450	27484	113	79	30	4	0	37.7	Xia & Wen (2018)
hemi-parasites	Brandisia swinglei	MK381315	155344	84650	17698	26498	113	79	30	4	0	38.1	Xia et al. (2019)
	Castilleja paramensis	KT959111	152926	84105	17587	25617	109	75	30	4	4	38.2	Fan et al. (2016)
	Aureolaria virginica	MF780870	153547	84317	17168	26031	106	79	23	4	0	38.4	Frailey et al. (2018)
	Buchnera americana	MF780871	166596	75491	3377	43864	96	68	24	4	1	37.8	Frailey et al. (2018)
	Pedicularis hallaisanensis	MG770330	143469	81664	12203	24801	99	65	30	4	3	38.7	Cho et al. (2018a)
	Pedicularis ishidoyana	NC_029700	152571	82018	27	35263	103	69	30	4	0	38.1	Cho et al. (2018b)
	Pedicularis longiflora	MH703578	153547	84594	17511	25721	110	76	30	4	3	38.1	this study
	Pedicularis muscicola	MH703579	152907	84508	16737	25831	110	76	30	4	3	38.3	this study
	Pedicularis oederi	MH703580	153139	84670	17209	25630	111	77	30	4	2	38.4	this study
	Pedicularis resupinata	MH703581	153145	84250	17855	25520	113	79	30	4	0	38.4	this study
	Pedicularis alaschanica	MK795426	146989	82736	14429	24912	90	64	22	4	11	38.4	Wu et al. (2019)
	Schwalbea americana	NC_023115	160910	84756	18899	28627	106	72	30	4	3	38.1	Wicke et al. (2013)
	Striga aspera	MF780872	185932	51706	10504	61861	93	65	24	4	11	38	Frailey et al. (2018)
	Striga forbesii	MF780873	190233	52563	11191	63240	91	63	24	4	16	37.8	Frailey et al. (2018)
	Striga hermonthica	MF780874	186418	51628	9884	62453	95	67	24	4	12	38	Frailey et al. (2018)
	Triphysaria versicolor	KU212369	152448	83650	17520	25639	106	73	29	4	5	38.2	Wicke et al. (2016)
	Euphrasia regelii	MK070895	153026	83893	15801	26666	103	69	30	4	10	38.2	Zhou et al. (2019)
holoparasites	Lathraea squamaria	NC_027838	150504	81981	16059	26232	79	45	30	4	33	38.1	Samigullin et al. (2016)
	Aphyllon californicum	NC_025651	120840	86511	11612	24440	72	38	30	4	28	39.3	Wicke et al. (2013)
	Aphyllon epigalium subsp. epigalium	MH050785	103216	45061	8083	25036	60	27	29	4	8	34.7	Schneider et al. (2018)
	Aphyllon epigalium subsp. notocalifornicum	MH050786	103932	46054	8336	25015	62	30	28	4	15	34.1	Schneider et al. (2018)
	Aphyllon fasciculatum voucher WIS:282500	MH499248	106796	43970	530	31148	63	30	29	4	16	35	Schneider et al. (2018)
	Aphyllon fasciculatum voucher SD:136414	MH499249	107663	44867	520	31138	62	29	29	4	7	34.9	Schneider et al. (2018)
	Aphyllon fasciculatum voucher JEPS127839	MH580292	104153	45738	8337	25039	61	28	29	4	8	34.6	Schneider et al. (2018)
	Aphyllon fasciculatum voucher WTU351387	MH580291	104135	45560	8485	25045	63	30	29	4	6	34.9	Schneider et al. (2018)
	Aphyllon uniflorum var. occidentale	MH499250	106661	49705	7902	24527	57	28	29	0	13	35.1	Schneider et al. (2018)
	Aphyllon uniflorum var. uniflorum	MH580290	104640	50593	7323	23362	62	29	29	4	3	35.3	Schneider et al. (2018)
	Boulardia latisquama(Orobanche latisquama)	NC_025641	80361	27539	6908	22963	55	25	26	4	16	35.7	Wicke et al. (2013)
	Cistanche deserticola	NC_021111	102657	49130	8819	22354	58	25	29	4	29	36.8	Li et al. (2013)
	Cistanche phelypaea	NC_025642	94380	32648	8020	26868	59	26	29	4	18	36.6	Wicke et al. (2013)
	Conopholis americana	NC_023131	45673	-	-	-	43	21	18	4	10	33.9	Wicke et al. (2013)
	Epifagus virginiana	M81884	70028	19799	4759	22735	44	19	21	4	9	36	Wolfe et al. (1992)
	Orobanche austrohispanica	NC_031441	81994	36198	7518	19139	59	29	26	4	3	35.1	Cusimano & Wicke (2016)
	Orobanche cernua var. cumana	KT387722	89851	40263	8594	20497	58	26	28	4	2	35.5	Cusimano & Wicke. (2016)
	Orobanche crenata	NC_024845	87529	43054	7925	18275	65	33	28	4	17	35.2	Wicke et al. (2013)
	Orobanche densiflora	NC_031442	83024	35182	7568	20137	63	32	27	4	1	35.5	Cusimano & Wicke. (2016)
	Orobanche gracilis	NC_023464	65533	48750	7102	4931	55	24	27	4	18	34.6	Wicke et al. (2013)
	Orobanche pancicii	NC_031443	88525	42763	7608	19077	63	32	27	4	2	35.2	Cusimano & Wicke (2016)
	Orobanche rapum-genistae	NC_031444	91517	43263	8549	19855	62	31	27	4	3	35.4	Cusimano & Wicke (2016)
	Phelipanche aegyptiaca	KU212370	60947	-	-	-	51	24	23	4	18	32.1	Wicke et al. (2016)
	Phelipanche purpurea	NC_023132	62891	38638	15572	4341	55	28	23	4	12	31	Wicke, et al. (2013)
	Phelipanche ramosa(Orobanche ramosa)	NC_023465	62304	-	-	-	54	27	23	4	8	32.1	Wicke et al. (2013)
Note: The gene numbers here refer to unique genes in the plastomes. The duplicated genes are not included.
References
Cho, Won-Bum, et al. (2018a), The complete chloroplast genome of hemi-parasitic Pedicularis hallaisanensis (Orobanchaceae). Mitochondrial DNA Part B, 3 (1), 235-236. doi:10.1080/23802359.2018.1437820
Cho, Won-Bum, et al. (2018b), Complete plastome sequencing reveals an extremely diminished SSC Region in hemiparasitic Pedicularis ishidoyana (Orobanchaceae). Annales Botanici Fennici, 55 (1-3), 171-183. doi:10.5735/085.055.0122
Cusimano, N., & Wicke, S. (2016). Massive intracellular gene transfer during plastid genome reduction in nongreen Orobanchaceae. New Phytologist, 210(2), 680-693.
Fan, W., et al. (2016). Limited mitogenomic degradation in response to a parasitic lifestyle in Orobanchaceae. Scientific Reports 6, 36285. doi:https://xs.scihub.ltd/https://doi.org/10.1038/srep36285
Frailey, D. C., et al. (2018), Gene loss and genome rearrangement in the plastids of five hemiparasites in the family Orobanchaceae. BMC Plant Biology, 18 (1), 30. doi:10.1186/s12870-018-1249-x
Li X, et al. (2013) Complete chloroplast genome sequence of holoparasite Cistanche deserticola (Orobanchaceae) reveals gene loss and horizontal gene transfer from its host Haloxylon ammodendron (Chenopodiaceae). PLoS ONE 8(3): e58747. doi: https://doi.org/10.1371/journal.pone.0058747
Schneider, A. C., et al. (2018). Punctuated plastome reduction and host–parasite horizontal gene transfer in the holoparasitic plant genus Aphyllon. Proceedings of the Royal Society B: Biological Sciences, 285(1887), 20181535. doi: https://doi.org/10.1098/rspb.2018.1535
Samigullin TH, et al. (2016). Complete plastid genome of the recent holoparasite Lathraea squamaria reveals earliest stages of plastome reduction in Orobanchaceae. PLoS ONE 11(3): e0150718. doi:10.1371/journal.pone.0150718
Wicke, S., et al. (2013), Mechanisms of functional and physical genome reduction in photosynthetic and nonphotosynthetic parasitic plants of the broomrape family. Plant Cell, 25 (10), 3711-3725. doi:10.1105/tpc.113.113373
Wicke, S., et al. (2016), Mechanistic model of evolutionary rate variation en route to a nonphotosynthetic lifestyle in plants. Proceedings of the National Academy of Sciences, 113 (32), 9045-9050. doi:10.1073/pnas.1607576113
Wolfe, K. H., Morden, C. W., & Palmer, J. D. (1992). Function and evolution of a minimal plastid genome from a nonphotosynthetic parasitic plant. Proceedings of the National Academy of Sciences, 89(22), 10648-10652. doi: https://doi.org/10.1073/pnas.89.22.10648
Wu, C., et al. (2019), The complete chloroplast genome of Pedicularis alaschanica (orobanchaceae). Mitochondrial DNA Part B, 4:2, 2197-2198. DOI: 10.1080/23802359.2019.1623723
Xia, Z., & Wen, J. (2018), The complete chloroplast genome of the endangered species Triaenophora shennongjiaensis (Orobanchaceae sl). Mitochondrial DNA Part B, 3(2), 506-507. DOI: 10.1080/23802359.2018.1467242
Xia, Z. et al. (2019), Does the enigmatic Wightia belong to Paulowniaceae (Lamiales)?. Frontiers in plant science, 10, 528
Zeng, S., et al. (2016), Complete chloroplast genome sequences of Rehmannia chingii, an endemic and endangered herb. Conservation Genet Resour,8 (407–409). doi:10.1007/s12686-016-0577-0
Zeng, S., et al. (2017), The complete chloroplast genome sequences of six Rehmannia species. Genes (Basel), 8 (3):103. doi:10.3390/genes8030103
Zhou T, et al. (2019) The complete chloroplast genome of Euphrasia regelii, pseudogenization of ndh genes and the phylogenetic relationships within Orobanchaceae. Frontier in Genetics. 10:444. doi: 10.3389/fgene.2019.00444

## Sheet: Table S2
Table S2. Gene contents in four Pedicularis plastomes
Category	Gene group	Gene name
Self-replication	Ribosomal RNA genes	rrn16a	rrn23a	rrn4.5a	rrn5a
	Transfer RNA genes	trnI-CAUa	trnI-GAUab	trnL-UAAb	trnL-CAAa	trnL-UAG
		trnR-UCU	trnR-ACGa	trnA-UGCab	trnW-CCA	trnM-CAU
		trnV-UACb	trnV-GACa	trnF-GAA	trnT-UGU	trnT-GGU
		trnP-UGG	trnG-UCC	trnG-GCCb	trnS-GGA	trnS-UGA
		trnS-GCU	trnD-GUC	trnC-GCA	trnN-GUUa	trnE-UUC
		trnY-GUA	trnQ-UUG	trnK-UUUb	trnH-GUG	trnfM-CAU
	Small Subunit of ribosome	rps2b	rps3	rps4	rps7a	rps8
		rps11	rps12ac	rps14	rps15	rps16b
		rps18	rps19
	Large Subunit of ribosome	rp12a	rp114	rp116b	rp120	rp122
		rp123a	rp132	rp133	rp136
	DNA-dependent RNA polymerase	rpoA	rpoB	rpoC1b	rpoC2
	Translational initiation factor	infA
Genes for photosynthesis	Subunits of photosystem I	psaA	psaB	psaC	psaI	psaJ
		ycf3c	ycf4
	Subunits of photosystem II	psbA	psbB	psbC	psbD	psbE
		psbF	psbH	psbI	psbJ	psbK
		psbL	psbM	psbN	psbT	psbZ
	NADH oxidoreductase	ndhAb	ndhBab	ndhC	ndhDΨd	ndhE
		ndhFΨd	ndhG	ndhHΨ	ndhI	ndhJ
		ndhK
	Subunits of cytochrome	petA	petBb	petDb	petG	petL
		petN
	Subunits of ATP synthase	atpA	atpB	atpE	atpFb	atpH
		atpI
	Large subunit of Rubisco	rbcL
Other genes	Maturase	matK
	Envelope membrane protein	cemA
	Subunit of Acetyl-CoA-carboxylase	accD
	C-type cytochrome synthesis gene	ccsA
	Protease	clpPc
Conserved reading frames	Conserved Open Reading Frames	ycf1a	ycf2a	ycf15a
a gene with two copies, b gene with one intron, c gene with two introns, Ψd Pseudogenes in P. oederi, Ψ Pseudogenes in P. muscicola and P. longiflora

## Sheet: Table S3
Table S3. The number of variable sites and nucleotide diversity in plastomes of Orobanchaceae
	Sites with alignment gaps or missing data	Invariable (monomorphic) sites	Variable (polymorphic) sites	Singleton variable sites	Parsimony informative sites	Number of sites	Nucleotide diversity (Pi)
autotrophs	12111	141510	7695	6507	1188	161316	0.01468
hemiparasites	151206	40049	15892	6175	9717	207004	0.08645
holoparasites	330336	3	6	3	3	330298	0.14296

## Sheet: Table S4
Table S4. Positive selection sites estimated with Maximum Likelihood parameter in rps2 gene
Gene	Model	np	l	Estimates of parameters	positively selected sites
rps2	M0: one-ratio	97	-5118.19	ω = 0.31	None
	M1: neutral	98	-5028.04	p0 = 0.69 p1 = 0.31 ω1 =1	None
	M2: selection	100	-5023.26	p0 = 0.68 p1= 0.30 p2 = 0.02	126T
	M7: β, neutral	98	-5015.95	p = 0.37 q = 0.78	None
	M8: β and ω, selection	100	-5007.65	p0 = 0.97 p = 0.45 p1 = 0.03 q = 1.11 ω =2.47	126T
Note: l, log likelihood; np, number of parameters; ω, ratio of synonymous/non-synonymous substitutions; p, proportion of sites estimated to be under positive selection with ω > 1.
